# Supplementary material for: Integrated mRNA and miRNA Omics Analyses Reveal Transcriptional Regulation of the Tolerance Traits by Aquatica leii in Response to High Temperature
Source: Insects. 2025 Mar 18;16(3):316. doi: 10.3390/insects16030316 (PMC11943311; doi:10.3390/insects16030316)
Supplement: Supplementary file 1 [file insects-16-00316-s001.zip]

Archive with 2 entries (2 files):
- Supplement figure.docx
- Supplement Table.xlsx
