# Supplementary material for: Integrated mRNA and miRNA Omics Analyses Reveal Transcriptional Regulation of the Tolerance Traits by Aquatica leii in Response to High Temperature
Source: Insects. 2025 Mar 18;16(3):316. doi: 10.3390/insects16030316 (PMC11943311; doi:10.3390/insects16030316)
Supplement: Supplementary file 1 [file insects-16-00316-s001.zip › Supplement Table.xlsx]

## Sheet: Table S1
Table S1 Firefly habitat characteristics
Sample Name	pH	Conductivity (ms/cm)	Dissolved Oxygen (mg/L)	Total Phosphorus (mg/L)	Ammonia Nitrogen (mg/L)	Nitrite Nitrogen (mg/L)	Permanganate Index (mg/L)	Temperature (℃)	Relative Humidity (%)	Wind Speed (km/h)	Water Temperature (℃)
Xiachuan Village	8.01	0.11	6.4	0.01	0.06	0.0140701	0.3	38	44	2	28.7
Yougu Line	7.79	0.15	6.83	0.01	0.04	0.00816962	0.07	31	56	2	28.5
Gutianshan	7.75	0.17	7.4	0.01	0.02	0.005431	0.07	29	74	2	27.2
Xiadonghui	7.78	0.12	7.37	0.01	0.08	0.00952682	0.52	31	43	41	27.1
Faxi Temple	7.91	0.28	6.75	0.56	0.16	0.0783598	0.09	35	49	7	17.3
Bamboo Forest (Zhejiang Forest)	7.55	0.11	7.44	0.03	0.19	0.0102064	0.17	20	100	1	23.4

## Sheet: Table S2
Table S2. List of primers used in this study.
Primer namea	Sequence	Purpose
S27Ae-F	5’-TCCACCTGATCAACAACGTT	qPCR
S27A-R	5’-AGCACCACCTCGAAGTCTAA	qPCR
RW001_007703-F	5’-ACTCTTGTGTGGGTGTGTGG	qPCR
RW001_007703-R	5’-ACTGGGTGTCGTTCTGTTCC	qPCR
RW001_007704-F	5’-GACGTCGTGTTGGTAGGAGG	qPCR
RW001_007704-R	5’-CACCGCTGCTCCATAAGCTA	qPCR
RW001_007705-F	5’-TGGCACCTTCGATGTGTCTG	qPCR
RW001_007705-R	5’-ACCAGATGATAGCGTGCGTT	qPCR
RW001_007706-F	5’-CGACGCTGCGAAGAATCAAG	qPCR
RW001_007706-R	5’-TGCTCGACTTCCACATTCGG	qPCR
RW001_007707-F	5’-GCACCTTCGATGTGTCCGTA	qPCR
RW001_007707-R	5’-CGCCGTCACATAATGCATCG	qPCR
RW001_007708-F	5’-TGGCACCACCTACTCTTGTG	qPCR
RW001_007708-R	5’-CTTGATTCTTCGCTGCGTCG	qPCR
a Abbreviations: F, forward primer; R, reverse primer.

## Sheet: Table S3
Table S3. Summary of the RNA-sequencing of Aquatica leii exposed to different temperatures.
Sample	Raw reads	Raw bases	Clean reads	Clean bases	Error rate	Q20 (%)	Q30 (%)	GC content (%)
T20-1	43463044	6562919644	42957596	6342185389	6342185389	98.9597	97.1758	38.6825
T20-2	44391848	6703169048	43870478	6393124987	6393124987	98.896	97.0704	39.2236
T20-3	45248204	6832478804	44579976	6551547148	6551547148	98.8326	96.9323	38.6874
T24-1	38637688	5834290888	38175150	5650778106	5650778106	98.9793	97.2277	39.4027
T24-2	40510954	6117154054	40078432	5942997595	5942997595	99.0244	97.2429	38.1099
T24-3	41173924	6217262524	40330942	5936462710	5936462710	98.6223	96.587	39.0805
T28-1	45569570	6881005070	44990692	6660495182	6660495182	98.9322	97.0842	39.601
T28-2	38922850	5877350350	38479608	5692107619	5692107619	98.9875	97.1862	39.6382
T28-3	44149428	6666563628	43576826	6431930624	6431930624	98.894	97.0671	39.1692
T32-1	47586096	7185500496	46964476	6908821937	6908821937	98.8747	97.0379	39.4849
T32-2	32129846	4851606746	31642252	4672111644	4672111644	98.8519	96.9819	39.7842
T32-3	41716256	6299154656	41200960	6089828150	6089828150	98.9708	97.1513	39.5857

## Sheet: Table S4
Table S4. Classification information of the annotated GO terms from the RNA-sequencing of Aquatica leii exposed to different temperatures.
GO Term (level 1)	GO ID (level 2)	GO Term (level 2)	Gene Number (up)
biological_process	GO:0009987	cellular process	5715
biological_process	GO:0044699	single-organism process	5256
biological_process	GO:0008152	metabolic process	4293
biological_process	GO:0065007	biological regulation	3598
biological_process	GO:0032501	multicellular organismal process	2439
biological_process	GO:0050896	response to stimulus	2309
biological_process	GO:0032502	developmental process	2217
biological_process	GO:0071840	cellular component organization or biogenesis	2189
biological_process	GO:0051179	localization	1880
biological_process	GO:0023052	signaling	1209
biological_process	GO:0051704	multi-organism process	876
biological_process	GO:0000003	reproduction	693
biological_process	GO:0022414	reproductive process	692
biological_process	GO:0040011	locomotion	461
biological_process	GO:0002376	immune system process	435
biological_process	GO:0007610	behavior	355
biological_process	GO:0022610	biological adhesion	221
biological_process	GO:0040007	growth	200
biological_process	GO:0048511	rhythmic process	103
biological_process	GO:0046879	hormone secretion	10
biological_process	GO:0001906	cell killing	8
biological_process	GO:0044848	biological phase	3
biological_process	GO:0098743	cell aggregation	1
cellular_component	GO:0005623	cell	6643
cellular_component	GO:0044464	cell part	6632
cellular_component	GO:0043226	organelle	5281
cellular_component	GO:0044422	organelle part	3541
cellular_component	GO:0016020	membrane	3230
cellular_component	GO:0044425	membrane part	2413
cellular_component	GO:0032991	macromolecular complex	2165
cellular_component	GO:0031974	membrane-enclosed lumen	1563
cellular_component	GO:0005576	extracellular region	1240
cellular_component	GO:0044421	extracellular region part	871
cellular_component	GO:0030054	cell junction	388
cellular_component	GO:0045202	synapse	266
cellular_component	GO:0044456	synapse part	205
cellular_component	GO:0031012	extracellular matrix	72
cellular_component	GO:0044420	extracellular matrix component	22
cellular_component	GO:0009295	nucleoid	18
cellular_component	GO:0005581	collagen trimer	9
molecular_function	GO:0005488	binding	4994
molecular_function	GO:0003824	catalytic activity	3817
molecular_function	GO:0005215	transporter activity	620
molecular_function	GO:0098772	molecular function regulator	396
molecular_function	GO:0005198	structural molecule activity	323
molecular_function	GO:0030234	enzyme regulator activity	309
molecular_function	GO:0001071	nucleic acid binding transcription factor activity	292
molecular_function	GO:0060089	molecular transducer activity	258
molecular_function	GO:0000988	protein binding transcription factor activity	110
molecular_function	GO:0005085	guanyl-nucleotide exchange factor activity	72
molecular_function	GO:0009055	electron carrier activity	39
molecular_function	GO:0016209	antioxidant activity	37
molecular_function	GO:0016247	channel regulator activity	25
molecular_function	GO:0045182	translation regulator activity	13
molecular_function	GO:0030545	receptor regulator activity	8
molecular_function	GO:0016530	metallochaperone activity	5
molecular_function	GO:0031386	protein tag	5
molecular_function	GO:0042056	chemoattractant activity	1
molecular_function	GO:0045735	nutrient reservoir activity	1
molecular_function	GO:0016015	morphogen activity	1

## Sheet: Table S5
Table S5. GO enrichment analysis of the DEGs of Aquatica leii exposed to a temperature of 24 °C
TermID	Description	Category	GeneRatio	BgRatio	Enrich_factor	P_value	P_adjust	GeneCount	GeneIDs
GO:0016491	oxidoreductase activity	molecular_function	34/167	731/7904	2.20136	7.39542e-06	0.0194721	34	RN001_000121,RN001_000313,RN001_000753,RN001_001391,RN001_004007,RN001_004163,RN001_004845,RN001_006138,RN001_006140,RN001_006142,RN001_007032,RN001_007288,RN001_008055,RN001_008372,RN001_008436,RN001_008761,RN001_009154,RN001_009274,RN001_010096,RN001_010351,RN001_010540,RN001_010671,RN001_012058,RN001_012387,RN001_012401,RN001_013136,RN001_013147,RN001_013181,RN001_013533,RN001_013612,RN001_015…
GO:0035070	salivary gland histolysis	biological_process	5/167	17/7904	13.9204	1.99785e-05	0.0238656	5	RN001_004826,RN001_004827,RN001_013164,RN001_013165,RN001_014560
GO:0035112	genitalia morphogenesis	biological_process	5/167	18/7904	13.147	2.7192e-05	0.0238656	5	RN001_006175,RN001_012582,RN001_012820,RN001_013164,RN001_013165
GO:0035071	salivary gland cell autophagic cell death	biological_process	4/167	10/7904	18.9317	3.65602e-05	0.0240657	4	RN001_004826,RN001_004827,RN001_013164,RN001_013165
GO:0004497	monooxygenase activity	molecular_function	14/167	209/7904	3.17039	0.00012828	0.0477172	14	RN001_000313,RN001_007032,RN001_008055,RN001_010351,RN001_010540,RN001_010671,RN001_012058,RN001_012387,RN001_012401,RN001_013136,RN001_013181,RN001_013533,RN001_015067,RN001_015154
GO:0060033	anatomical structure regression	biological_process	5/167	25/7904	9.46587	0.000149568	0.0477172	5	RN001_004826,RN001_004827,RN001_013164,RN001_013165,RN001_014560
GO:0048102	autophagic cell death	biological_process	4/167	14/7904	13.5227	0.000163095	0.0477172	4	RN001_004826,RN001_004827,RN001_013164,RN001_013165
GO:0005267	potassium channel activity	molecular_function	6/167	41/7904	6.92625	0.000198057	0.0477172	6	RN001_003434,RN001_006412,RN001_010533,RN001_011652,RN001_014344,RN001_015513
GO:0007431	salivary gland development	biological_process	7/167	58/7904	5.71216	0.000201249	0.0477172	7	RN001_004826,RN001_004827,RN001_006175,RN001_012820,RN001_013164,RN001_013165,RN001_014560
GO:0035272	exocrine system development	biological_process	7/167	59/7904	5.61535	0.000224334	0.0477172	7	RN001_004826,RN001_004827,RN001_006175,RN001_012820,RN001_013164,RN001_013165,RN001_014560
GO:0048037	cofactor binding	molecular_function	24/167	521/7904	2.18024	0.000229486	0.0477172	24	RN001_000121,RN001_000322,RN001_004007,RN001_004163,RN001_004845,RN001_005093,RN001_007032,RN001_007288,RN001_008055,RN001_008436,RN001_009274,RN001_010096,RN001_010351,RN001_010671,RN001_012058,RN001_012387,RN001_012401,RN001_013136,RN001_013147,RN001_013181,RN001_013533,RN001_015067,RN001_015165,RN001_015917
GO:0052689	carboxylic ester hydrolase activity	molecular_function	11/167	146/7904	3.56591	0.000251062	0.0477172	11	RN001_003851,RN001_007058,RN001_007177,RN001_008173,RN001_008411,RN001_008727,RN001_008740,RN001_008748,RN001_011363,RN001_012424,RN001_014477
GO:0032838	plasma membrane bounded cell projection cytoplasm	cellular_component	8/167	81/7904	4.6745	0.000291143	0.0477172	8	RN001_006138,RN001_006140,RN001_006412,RN001_007931,RN001_007948,RN001_010440,RN001_015435,RN001_015513
GO:0004032	alditol:NADP+ 1-oxidoreductase activity	molecular_function	3/167	7/7904	20.284	0.000304638	0.0477172	3	RN001_006138,RN001_006140,RN001_006142
GO:0035809	regulation of urine volume	biological_process	3/167	7/7904	20.284	0.000304638	0.0477172	3	RN001_006138,RN001_006140,RN001_013212

## Sheet: Table S6
Table S6. GO enrichment analysis of the DEGs of Aquatica leii exposed to a temperature of 28 °C
TermID	Description	Category	GeneRatio	BgRatio	Enrich_factor	P_value	P_adjust	GeneCount	GeneIDs
GO:0004497	monooxygenase activity	molecular_function	52/593	209/7904	3.31627	0	0	52	RN001_000313,RN001_000709,RN001_000712,RN001_000715,RN001_000717,RN001_000719,RN001_002929,RN001_002930,RN001_004383,RN001_005372,RN001_006520,RN001_006521,RN001_007032,RN001_007033,RN001_007076,RN001_007139,RN001_007875,RN001_008009,RN001_008369,RN001_008400,RN001_008650,RN001_008652,RN001_010351,RN001_010427,RN001_010540,RN001_010671,RN001_010672,RN001_010842,RN001_010843,RN001_011118,RN001_011…
GO:0005506	iron ion binding	molecular_function	50/593	203/7904	3.28296	0	0	50	RN001_000704,RN001_002929,RN001_002930,RN001_002986,RN001_003598,RN001_004383,RN001_005372,RN001_006520,RN001_006521,RN001_007032,RN001_007033,RN001_007076,RN001_007139,RN001_007673,RN001_007875,RN001_008009,RN001_008369,RN001_008400,RN001_008650,RN001_008652,RN001_009989,RN001_010351,RN001_010427,RN001_010671,RN001_010672,RN001_010842,RN001_010843,RN001_011118,RN001_011120,RN001_011124,RN001_012…
GO:0016491	oxidoreductase activity	molecular_function	123/593	731/7904	2.24275	0	0	123	RN001_000313,RN001_000371,RN001_000600,RN001_000704,RN001_000709,RN001_000712,RN001_000715,RN001_000717,RN001_000719,RN001_000753,RN001_001391,RN001_001481,RN001_001912,RN001_001914,RN001_002929,RN001_002930,RN001_002986,RN001_003138,RN001_003598,RN001_004007,RN001_004008,RN001_004163,RN001_004164,RN001_004165,RN001_004383,RN001_004702,RN001_004951,RN001_005372,RN001_005937,RN001_006137,RN001_006…
GO:0016705	oxidoreductase activity, acting on paired donors, with incorporation or reduction of molecular oxygen	molecular_function	52/593	231/7904	3.00043	0	0	52	RN001_000704,RN001_002929,RN001_002930,RN001_004383,RN001_005372,RN001_006372,RN001_006458,RN001_006520,RN001_006521,RN001_006529,RN001_006791,RN001_007032,RN001_007033,RN001_007076,RN001_007139,RN001_007875,RN001_008009,RN001_008369,RN001_008400,RN001_008650,RN001_008652,RN001_009989,RN001_010351,RN001_010427,RN001_010540,RN001_010671,RN001_010672,RN001_010842,RN001_010843,RN001_011118,RN001_011…
GO:0003824	catalytic activity	molecular_function	386/593	3800/7904	1.35393	3.25827e-18	3.22308e-15	386	RN001_000124,RN001_000125,RN001_000126,RN001_000136,RN001_000138,RN001_000233,RN001_000234,RN001_000306,RN001_000313,RN001_000355,RN001_000371,RN001_000390,RN001_000437,RN001_000566,RN001_000570,RN001_000571,RN001_000600,RN001_000685,RN001_000704,RN001_000709,RN001_000710,RN001_000712,RN001_000715,RN001_000717,RN001_000719,RN001_000753,RN001_000758,RN001_000847,RN001_000940,RN001_001265,RN001_001…
GO:0005576	extracellular region	cellular_component	161/593	1265/7904	1.6964	4.53926e-12	3.74186e-09	161	RN001_000099,RN001_000306,RN001_000355,RN001_000542,RN001_000758,RN001_001363,RN001_001406,RN001_001584,RN001_001912,RN001_001943,RN001_002098,RN001_002152,RN001_002247,RN001_002494,RN001_002965,RN001_003220,RN001_003266,RN001_003289,RN001_003851,RN001_003917,RN001_003983,RN001_003984,RN001_004008,RN001_004133,RN001_004134,RN001_004163,RN001_004164,RN001_004165,RN001_004257,RN001_004491,RN001_004…
GO:0020037	heme binding	molecular_function	45/593	199/7904	3.01406	8.10829e-12	5.72909e-09	45	RN001_001481,RN001_002929,RN001_002930,RN001_004383,RN001_006520,RN001_006521,RN001_007032,RN001_007033,RN001_007076,RN001_007139,RN001_007875,RN001_008009,RN001_008369,RN001_008400,RN001_008650,RN001_008652,RN001_010148,RN001_010351,RN001_010427,RN001_010671,RN001_010672,RN001_010842,RN001_010843,RN001_011118,RN001_011120,RN001_011124,RN001_012057,RN001_012058,RN001_012387,RN001_012965,RN001_012…
GO:0046906	tetrapyrrole binding	molecular_function	45/593	201/7904	2.98407	1.22961e-11	7.60203e-09	45	RN001_001481,RN001_002929,RN001_002930,RN001_004383,RN001_006520,RN001_006521,RN001_007032,RN001_007033,RN001_007076,RN001_007139,RN001_007875,RN001_008009,RN001_008369,RN001_008400,RN001_008650,RN001_008652,RN001_010148,RN001_010351,RN001_010427,RN001_010671,RN001_010672,RN001_010842,RN001_010843,RN001_011118,RN001_011120,RN001_011124,RN001_012057,RN001_012058,RN001_012387,RN001_012965,RN001_012…
GO:0048037	cofactor binding	molecular_function	84/593	521/7904	2.14899	1.47995e-11	8.13314e-09	84	RN001_000704,RN001_001265,RN001_001481,RN001_002929,RN001_002930,RN001_003903,RN001_004007,RN001_004008,RN001_004163,RN001_004164,RN001_004165,RN001_004383,RN001_004680,RN001_004683,RN001_005340,RN001_005342,RN001_006231,RN001_006520,RN001_006521,RN001_006962,RN001_007032,RN001_007033,RN001_007076,RN001_007139,RN001_007288,RN001_007409,RN001_007673,RN001_007875,RN001_008009,RN001_008369,RN001_008…
GO:1901135	carbohydrate derivative metabolic process	biological_process	80/593	537/7904	1.98567	9.41187e-10	4.65511e-07	80	RN001_000233,RN001_000234,RN001_000306,RN001_000355,RN001_000437,RN001_000566,RN001_000570,RN001_000571,RN001_002098,RN001_002244,RN001_002494,RN001_002770,RN001_002957,RN001_003212,RN001_003220,RN001_003248,RN001_003289,RN001_003917,RN001_004121,RN001_004491,RN001_004951,RN001_006006,RN001_006137,RN001_006138,RN001_006140,RN001_006367,RN001_006806,RN001_006962,RN001_006998,RN001_007288,RN001_007…
GO:0044281	small molecule metabolic process	biological_process	121/593	953/7904	1.69233	1.074e-09	4.82908e-07	121	RN001_000136,RN001_000233,RN001_000234,RN001_000313,RN001_000371,RN001_000390,RN001_000437,RN001_000600,RN001_000685,RN001_000704,RN001_000847,RN001_001265,RN001_001549,RN001_001912,RN001_002098,RN001_002244,RN001_002613,RN001_002770,RN001_002957,RN001_003366,RN001_004007,RN001_004008,RN001_004121,RN001_004540,RN001_004916,RN001_004951,RN001_005232,RN001_005340,RN001_005342,RN001_005372,RN001_005…
GO:0003674	molecular_function	molecular_function	560/593	6959/7904	1.07259	4.01219e-08	1.65369e-05	560	RN001_000050,RN001_000099,RN001_000124,RN001_000125,RN001_000126,RN001_000136,RN001_000138,RN001_000233,RN001_000234,RN001_000306,RN001_000313,RN001_000355,RN001_000371,RN001_000390,RN001_000437,RN001_000542,RN001_000566,RN001_000570,RN001_000571,RN001_000600,RN001_000620,RN001_000647,RN001_000666,RN001_000667,RN001_000685,RN001_000704,RN001_000709,RN001_000710,RN001_000712,RN001_000715,RN001_000…
GO:0046914	transition metal ion binding	molecular_function	81/593	601/7904	1.7964	7.85723e-08	2.98937e-05	81	RN001_000667,RN001_000704,RN001_001584,RN001_001723,RN001_001726,RN001_002098,RN001_002929,RN001_002930,RN001_002986,RN001_003289,RN001_003598,RN001_003928,RN001_004007,RN001_004008,RN001_004185,RN001_004383,RN001_004524,RN001_004985,RN001_005372,RN001_005395,RN001_005742,RN001_006306,RN001_006520,RN001_006521,RN001_006674,RN001_006675,RN001_006816,RN001_007032,RN001_007033,RN001_007076,RN001_007…
GO:0016758	transferase activity, transferring hexosyl groups	molecular_function	32/593	157/7904	2.71671	1.38399e-07	4.88944e-05	32	RN001_000138,RN001_000306,RN001_000355,RN001_001673,RN001_002770,RN001_002957,RN001_003184,RN001_003212,RN001_003248,RN001_004121,RN001_006006,RN001_007810,RN001_007950,RN001_009719,RN001_010822,RN001_010823,RN001_010824,RN001_010827,RN001_011249,RN001_012455,RN001_013029,RN001_013083,RN001_013153,RN001_014765,RN001_014766,RN001_014768,RN001_014769,RN001_015186,RN001_015562,RN001_015697,RN001_015…
GO:0016757	transferase activity, transferring glycosyl groups	molecular_function	34/593	182/7904	2.49	5.01432e-07	0.000165339	34	RN001_000138,RN001_000306,RN001_000355,RN001_000437,RN001_001673,RN001_002770,RN001_002957,RN001_003184,RN001_003212,RN001_003248,RN001_004121,RN001_006006,RN001_006962,RN001_007810,RN001_007950,RN001_009719,RN001_010822,RN001_010823,RN001_010824,RN001_010827,RN001_011249,RN001_012455,RN001_013029,RN001_013083,RN001_013153,RN001_014765,RN001_014766,RN001_014768,RN001_014769,RN001_015186,RN001_015…

## Sheet: Table S7
Table S7. GO enrichment analysis of the DEGs of Aquatica leii exposed to a temperature of 32 °C
TermID	Description	Category	GeneRatio	BgRatio	Enrich_factor	P_value	P_adjust	GeneCount	GeneIDs	GeneNames
GO:0004497	monooxygenase activity	molecular_function	62/852	209/7904	2.75203	0	0	62	RN001_000313,RN001_000344,RN001_000563,RN001_000709,RN001_000714,RN001_000717,RN001_000719,RN001_000720,RN001_002929,RN001_002930,RN001_003977,RN001_005372,RN001_006521,RN001_006812,RN001_007032,RN001_007033,RN001_007076,RN001_007515,RN001_007875,RN001_008009,RN001_008400,RN001_008650,RN001_010351,RN001_010425,RN001_010427,RN001_010539,RN001_010540,RN001_010671,RN001_010842,RN001_011118,RN001_011…	RN001_000313,RN001_000344,RN001_000563,RN001_000709,RN001_000714,RN001_000717,RN001_000719,RN001_000720,RN001_002929,RN001_002930,RN001_003977,RN001_005372,RN001_006521,RN001_006812,RN001_007032,RN001_007033,RN001_007076,RN001_007515,RN001_007875,RN001_008009,RN001_008400,RN001_008650,RN001_010351,RN001_010425,RN001_010427,RN001_010539,RN001_010540,RN001_010671,RN001_010842,RN001_011118,RN001_011…
GO:0005506	iron ion binding	molecular_function	59/852	203/7904	2.69627	0	0	59	RN001_000704,RN001_002929,RN001_002930,RN001_003598,RN001_003977,RN001_004645,RN001_005372,RN001_006521,RN001_006812,RN001_007032,RN001_007033,RN001_007076,RN001_007515,RN001_007673,RN001_007875,RN001_008009,RN001_008400,RN001_008650,RN001_008881,RN001_010351,RN001_010425,RN001_010427,RN001_010671,RN001_010842,RN001_011118,RN001_011119,RN001_011122,RN001_011123,RN001_011124,RN001_011370,RN001_012…	RN001_000704,RN001_002929,RN001_002930,RN001_003598,RN001_003977,RN001_004645,RN001_005372,RN001_006521,RN001_006812,RN001_007032,RN001_007033,RN001_007076,RN001_007515,RN001_007673,RN001_007875,RN001_008009,RN001_008400,RN001_008650,RN001_008881,RN001_010351,RN001_010425,RN001_010427,RN001_010671,RN001_010842,RN001_011118,RN001_011119,RN001_011122,RN001_011123,RN001_011124,RN001_011370,RN001_012…
GO:0005576	extracellular region	cellular_component	214/852	1265/7904	1.56939	0	0	214	RN001_000172,RN001_000344,RN001_000355,RN001_000614,RN001_000637,RN001_000982,RN001_001105,RN001_001363,RN001_001483,RN001_001497,RN001_001584,RN001_001912,RN001_001943,RN001_001950,RN001_001953,RN001_002141,RN001_002142,RN001_002152,RN001_002225,RN001_002967,RN001_002968,RN001_003044,RN001_003191,RN001_003197,RN001_003266,RN001_003289,RN001_003812,RN001_003851,RN001_003870,RN001_003939,RN001_003…	RN001_000172,RN001_000344,RN001_000355,RN001_000614,RN001_000637,RN001_000982,RN001_001105,RN001_001363,RN001_001483,RN001_001497,RN001_001584,RN001_001912,RN001_001943,RN001_001950,RN001_001953,RN001_002141,RN001_002142,RN001_002152,RN001_002225,RN001_002967,RN001_002968,RN001_003044,RN001_003191,RN001_003197,RN001_003266,RN001_003289,RN001_003812,RN001_003851,RN001_003870,RN001_003939,RN001_003…
GO:0003824	catalytic activity	molecular_function	519/852	3800/7904	1.26704	1.18648e-15	1.7557e-12	519	RN001_000121,RN001_000124,RN001_000125,RN001_000126,RN001_000136,RN001_000138,RN001_000168,RN001_000234,RN001_000313,RN001_000344,RN001_000355,RN001_000383,RN001_000390,RN001_000435,RN001_000437,RN001_000512,RN001_000549,RN001_000563,RN001_000566,RN001_000570,RN001_000571,RN001_000614,RN001_000622,RN001_000685,RN001_000686,RN001_000703,RN001_000704,RN001_000709,RN001_000710,RN001_000714,RN001_000…	RN001_000121,RN001_000124,RN001_000125,RN001_000126,RN001_000136,RN001_000138,RN001_000168,RN001_000234,RN001_000313,RN001_000344,RN001_000355,RN001_000383,RN001_000390,RN001_000435,RN001_000437,RN001_000512,RN001_000549,RN001_000563,RN001_000566,RN001_000570,RN001_000571,RN001_000614,RN001_000622,RN001_000685,RN001_000686,RN001_000703,RN001_000704,RN001_000709,RN001_000710,RN001_000714,RN001_000…
GO:0016491	oxidoreductase activity	molecular_function	153/852	731/7904	1.9417	5.40346e-13	6.39661e-10	153	RN001_000121,RN001_000313,RN001_000344,RN001_000563,RN001_000704,RN001_000709,RN001_000714,RN001_000717,RN001_000719,RN001_000720,RN001_001391,RN001_001912,RN001_002055,RN001_002929,RN001_002930,RN001_003138,RN001_003598,RN001_003812,RN001_003882,RN001_003887,RN001_003977,RN001_004144,RN001_004163,RN001_004164,RN001_004165,RN001_004166,RN001_004645,RN001_004728,RN001_004792,RN001_004845,RN001_004…	RN001_000121,RN001_000313,RN001_000344,RN001_000563,RN001_000704,RN001_000709,RN001_000714,RN001_000717,RN001_000719,RN001_000720,RN001_001391,RN001_001912,RN001_002055,RN001_002929,RN001_002930,RN001_003138,RN001_003598,RN001_003812,RN001_003882,RN001_003887,RN001_003977,RN001_004144,RN001_004163,RN001_004164,RN001_004165,RN001_004166,RN001_004645,RN001_004728,RN001_004792,RN001_004845,RN001_004…
GO:0016705	oxidoreductase activity, acting on paired donors, with incorporation or reduction of molecular oxygen	molecular_function	67/852	231/7904	2.69073	8.2423e-13	8.13102e-10	67	RN001_000344,RN001_000563,RN001_000704,RN001_002929,RN001_002930,RN001_003977,RN001_004645,RN001_005372,RN001_006372,RN001_006458,RN001_006521,RN001_006791,RN001_006812,RN001_007032,RN001_007033,RN001_007076,RN001_007515,RN001_007875,RN001_008009,RN001_008400,RN001_008650,RN001_008881,RN001_010096,RN001_010351,RN001_010425,RN001_010427,RN001_010539,RN001_010540,RN001_010671,RN001_010842,RN001_011…	RN001_000344,RN001_000563,RN001_000704,RN001_002929,RN001_002930,RN001_003977,RN001_004645,RN001_005372,RN001_006372,RN001_006458,RN001_006521,RN001_006791,RN001_006812,RN001_007032,RN001_007033,RN001_007076,RN001_007515,RN001_007875,RN001_008009,RN001_008400,RN001_008650,RN001_008881,RN001_010096,RN001_010351,RN001_010425,RN001_010427,RN001_010539,RN001_010540,RN001_010671,RN001_010842,RN001_011…
GO:0048037	cofactor binding	molecular_function	115/852	521/7904	2.04771	2.03715e-12	1.72255e-09	115	RN001_000121,RN001_000344,RN001_000563,RN001_000704,RN001_001265,RN001_002055,RN001_002126,RN001_002327,RN001_002540,RN001_002929,RN001_002930,RN001_003977,RN001_004144,RN001_004163,RN001_004164,RN001_004165,RN001_004166,RN001_004680,RN001_004683,RN001_004689,RN001_004845,RN001_005093,RN001_005192,RN001_005336,RN001_005340,RN001_006231,RN001_006521,RN001_006722,RN001_006812,RN001_006835,RN001_006…	RN001_000121,RN001_000344,RN001_000563,RN001_000704,RN001_001265,RN001_002055,RN001_002126,RN001_002327,RN001_002540,RN001_002929,RN001_002930,RN001_003977,RN001_004144,RN001_004163,RN001_004164,RN001_004165,RN001_004166,RN001_004680,RN001_004683,RN001_004689,RN001_004845,RN001_005093,RN001_005192,RN001_005336,RN001_005340,RN001_006231,RN001_006521,RN001_006722,RN001_006812,RN001_006835,RN001_006…
GO:0020037	heme binding	molecular_function	54/852	199/7904	2.51738	5.73294e-11	4.24166e-08	54	RN001_002327,RN001_002929,RN001_002930,RN001_003977,RN001_006521,RN001_006812,RN001_006835,RN001_007032,RN001_007033,RN001_007076,RN001_007426,RN001_007515,RN001_007875,RN001_008009,RN001_008400,RN001_008650,RN001_010148,RN001_010351,RN001_010425,RN001_010427,RN001_010671,RN001_010842,RN001_011118,RN001_011119,RN001_011122,RN001_011123,RN001_011124,RN001_011370,RN001_012057,RN001_012058,RN001_012…	RN001_002327,RN001_002929,RN001_002930,RN001_003977,RN001_006521,RN001_006812,RN001_006835,RN001_007032,RN001_007033,RN001_007076,RN001_007426,RN001_007515,RN001_007875,RN001_008009,RN001_008400,RN001_008650,RN001_010148,RN001_010351,RN001_010425,RN001_010427,RN001_010671,RN001_010842,RN001_011118,RN001_011119,RN001_011122,RN001_011123,RN001_011124,RN001_011370,RN001_012057,RN001_012058,RN001_012…
GO:0046906	tetrapyrrole binding	molecular_function	54/852	201/7904	2.49233	8.66754e-11	5.70036e-08	54	RN001_002327,RN001_002929,RN001_002930,RN001_003977,RN001_006521,RN001_006812,RN001_006835,RN001_007032,RN001_007033,RN001_007076,RN001_007426,RN001_007515,RN001_007875,RN001_008009,RN001_008400,RN001_008650,RN001_010148,RN001_010351,RN001_010425,RN001_010427,RN001_010671,RN001_010842,RN001_011118,RN001_011119,RN001_011122,RN001_011123,RN001_011124,RN001_011370,RN001_012057,RN001_012058,RN001_012…	RN001_002327,RN001_002929,RN001_002930,RN001_003977,RN001_006521,RN001_006812,RN001_006835,RN001_007032,RN001_007033,RN001_007076,RN001_007426,RN001_007515,RN001_007875,RN001_008009,RN001_008400,RN001_008650,RN001_010148,RN001_010351,RN001_010425,RN001_010427,RN001_010671,RN001_010842,RN001_011118,RN001_011119,RN001_011122,RN001_011123,RN001_011124,RN001_011370,RN001_012057,RN001_012058,RN001_012…
GO:0016758	transferase activity, transferring hexosyl groups	molecular_function	45/852	157/7904	2.65901	3.44445e-10	2.03877e-07	45	RN001_000138,RN001_000355,RN001_000848,RN001_000980,RN001_002012,RN001_002540,RN001_002770,RN001_002957,RN001_002958,RN001_003212,RN001_003988,RN001_004121,RN001_006008,RN001_007231,RN001_007810,RN001_007950,RN001_008881,RN001_009719,RN001_010822,RN001_010823,RN001_010824,RN001_010827,RN001_011000,RN001_011446,RN001_011582,RN001_012455,RN001_012490,RN001_012735,RN001_013030,RN001_013083,RN001_013…	RN001_000138,RN001_000355,RN001_000848,RN001_000980,RN001_002012,RN001_002540,RN001_002770,RN001_002957,RN001_002958,RN001_003212,RN001_003988,RN001_004121,RN001_006008,RN001_007231,RN001_007810,RN001_007950,RN001_008881,RN001_009719,RN001_010822,RN001_010823,RN001_010824,RN001_010827,RN001_011000,RN001_011446,RN001_011582,RN001_012455,RN001_012490,RN001_012735,RN001_013030,RN001_013083,RN001_013…
GO:0044281	small molecule metabolic process	biological_process	160/852	953/7904	1.55752	1.1338e-09	6.10087e-07	160	RN001_000121,RN001_000136,RN001_000168,RN001_000234,RN001_000313,RN001_000390,RN001_000435,RN001_000437,RN001_000549,RN001_000563,RN001_000622,RN001_000685,RN001_000704,RN001_001015,RN001_001216,RN001_001265,RN001_001899,RN001_001912,RN001_002020,RN001_002055,RN001_002106,RN001_002126,RN001_002225,RN001_002244,RN001_002770,RN001_002957,RN001_003366,RN001_003606,RN001_003882,RN001_003988,RN001_004…	RN001_000121,RN001_000136,RN001_000168,RN001_000234,RN001_000313,RN001_000390,RN001_000435,RN001_000437,RN001_000549,RN001_000563,RN001_000622,RN001_000685,RN001_000704,RN001_001015,RN001_001216,RN001_001265,RN001_001899,RN001_001912,RN001_002020,RN001_002055,RN001_002106,RN001_002126,RN001_002225,RN001_002244,RN001_002770,RN001_002957,RN001_003366,RN001_003606,RN001_003882,RN001_003988,RN001_004…
GO:1901135	carbohydrate derivative metabolic process	biological_process	103/852	537/7904	1.77939	1.47767e-09	7.28862e-07	103	RN001_000121,RN001_000234,RN001_000355,RN001_000435,RN001_000437,RN001_000549,RN001_000563,RN001_000566,RN001_000570,RN001_000571,RN001_000622,RN001_000980,RN001_001015,RN001_002012,RN001_002106,RN001_002244,RN001_002452,RN001_002770,RN001_002957,RN001_003212,RN001_003289,RN001_003493,RN001_003606,RN001_003988,RN001_004121,RN001_004491,RN001_004704,RN001_004845,RN001_004951,RN001_005228,RN001_006…	RN001_000121,RN001_000234,RN001_000355,RN001_000435,RN001_000437,RN001_000549,RN001_000563,RN001_000566,RN001_000570,RN001_000571,RN001_000622,RN001_000980,RN001_001015,RN001_002012,RN001_002106,RN001_002244,RN001_002452,RN001_002770,RN001_002957,RN001_003212,RN001_003289,RN001_003493,RN001_003606,RN001_003988,RN001_004121,RN001_004491,RN001_004704,RN001_004845,RN001_004951,RN001_005228,RN001_006…
GO:0005975	carbohydrate metabolic process	biological_process	65/852	289/7904	2.08652	3.63959e-09	1.65714e-06	65	RN001_000121,RN001_000124,RN001_000125,RN001_000126,RN001_000136,RN001_000168,RN001_000390,RN001_000566,RN001_000570,RN001_000571,RN001_001899,RN001_002012,RN001_002452,RN001_002540,RN001_003191,RN001_003197,RN001_004166,RN001_004541,RN001_004704,RN001_004845,RN001_005228,RN001_005402,RN001_006137,RN001_006138,RN001_006140,RN001_006806,RN001_007175,RN001_007233,RN001_007288,RN001_008918,RN001_009…	RN001_000121,RN001_000124,RN001_000125,RN001_000126,RN001_000136,RN001_000168,RN001_000390,RN001_000566,RN001_000570,RN001_000571,RN001_001899,RN001_002012,RN001_002452,RN001_002540,RN001_003191,RN001_003197,RN001_004166,RN001_004541,RN001_004704,RN001_004845,RN001_005228,RN001_005402,RN001_006137,RN001_006138,RN001_006140,RN001_006806,RN001_007175,RN001_007233,RN001_007288,RN001_008918,RN001_009…
GO:0016757	transferase activity, transferring glycosyl groups	molecular_function	47/852	182/7904	2.39571	6.05768e-09	2.5611e-06	47	RN001_000138,RN001_000355,RN001_000437,RN001_000848,RN001_000980,RN001_002012,RN001_002540,RN001_002770,RN001_002957,RN001_002958,RN001_003212,RN001_003988,RN001_004121,RN001_006008,RN001_006962,RN001_007231,RN001_007810,RN001_007950,RN001_008881,RN001_009719,RN001_010822,RN001_010823,RN001_010824,RN001_010827,RN001_011000,RN001_011446,RN001_011582,RN001_012455,RN001_012490,RN001_012735,RN001_013…	RN001_000138,RN001_000355,RN001_000437,RN001_000848,RN001_000980,RN001_002012,RN001_002540,RN001_002770,RN001_002957,RN001_002958,RN001_003212,RN001_003988,RN001_004121,RN001_006008,RN001_006962,RN001_007231,RN001_007810,RN001_007950,RN001_008881,RN001_009719,RN001_010822,RN001_010823,RN001_010824,RN001_010827,RN001_011000,RN001_011446,RN001_011582,RN001_012455,RN001_012490,RN001_012735,RN001_013…
GO:0030246	carbohydrate binding	molecular_function	29/852	88/7904	3.05719	1.62552e-08	6.41429e-06	29	RN001_000704,RN001_002152,RN001_003191,RN001_003197,RN001_003212,RN001_004704,RN001_006806,RN001_008537,RN001_008881,RN001_009194,RN001_010096,RN001_010102,RN001_011000,RN001_011364,RN001_012271,RN001_012512,RN001_013089,RN001_013153,RN001_013547,RN001_013550,RN001_013801,RN001_014067,RN001_014157,RN001_014872,RN001_014873,RN001_015117,RN001_015354,RN001_015697,RN001_015798	RN001_000704,RN001_002152,RN001_003191,RN001_003197,RN001_003212,RN001_004704,RN001_006806,RN001_008537,RN001_008881,RN001_009194,RN001_010096,RN001_010102,RN001_011000,RN001_011364,RN001_012271,RN001_012512,RN001_013089,RN001_013153,RN001_013547,RN001_013550,RN001_013801,RN001_014067,RN001_014157,RN001_014872,RN001_014873,RN001_015117,RN001_015354,RN001_015697,RN001_015798

## Sheet: Table S8
Table S8. Summary of microRNAome of Aquatica leii exposed to different temperatures
Sample	Total Reads	Total Bases	Clean reads	Error rate	Q20%	Q30%	GC content (%)	<18nt	>32nt
T20-1	25320693	1291355343	17061623	0.0113	99.21	97.36	50.44	2519867	5649522
T20-2	44814893	2285559543	28921100	0.0114	99.14	97.16	50.5	6079466	9602970
T20-3	30028008	1531428408	20828775	0.0113	99.16	97.25	49.53	3176740	5877912
T24-1	36959591	1884939141	21349067	0.0114	99.11	97.13	49.64	4802916	10638574
T24-2	45489553	2319967203	28423680	0.0111	99.31	97.59	51.54	6208200	10672608
T24-3	55658439	2838580389	25765947	0.0114	99.12	97.19	54.05	24339174	5398286
T28-1	21820612	1112851212	16015164	0.0112	99.23	97.41	50.82	2340488	3357564
T28-2	35354948	1803102348	25341474	0.0112	99.23	97.41	50.46	4254959	5605858
T28-3	34848779	1777287729	22760793	0.0114	99.14	97.19	49.64	6001696	5914433
T32-1	21400062	1091403162	14959458	0.0113	99.22	97.37	49.28	3532874	2765026
T32-2	39339628	2006321028	25316578	0.0113	99.21	97.33	50.17	4069737	9781303
T32-3	64813135	3305469885	42540483	0.0113	99.18	97.25	51.08	9349780	12679909

## Sheet: Table S9
Table S9. List of miRNA–mRNA interactions in Aquatica leii exposed to different temperatures.
miRNA	Target_transcript	Score	Energy	gene_id
cgr-miR-1260	LSY_LG01_G00057.t1	154	-29.9	RN001_000051
cgr-miR-1260	LSY_LG01_G00290.t1	160	-28.27	RN001_000219
cgr-miR-1260	LSY_LG01_G00880.t1	159	-27.71	RN001_000710
cgr-miR-1260	LSY_LG01_G04322.t1	154	-25.09	RN001_003561
cgr-miR-1260	LSY_LG01_G04829.t1	161	-26.32	RN001_003966
cgr-miR-1260	LSY_LG02_G00257.t1	159	-25.31	RN001_004387
cgr-miR-1260	LSY_LG02_G00631.t1	155	-31.76	RN001_004676
cgr-miR-1260	LSY_LG02_G02058.t1	156	-29.17	RN001_005816
cgr-miR-1260	LSY_LG02_G02670.t1	152	-28.26	RN001_006298
cgr-miR-1260	LSY_LG02_G02831.t1	154	-25.42	RN001_006430
cgr-miR-1260	LSY_LG03_G00423.t1	154	-26.08	RN001_007366
cgr-miR-1260	LSY_LG03_G01021.t1	153	-25.55	RN001_007881
cgr-miR-1260	LSY_LG03_G01263.t1	164	-25.54	RN001_008087
cgr-miR-1260	LSY_LG03_G02240.t1	168	-32.71	RN001_008884
cgr-miR-1260	LSY_LG04_G00033.t1	161	-27.64	RN001_009023
cgr-miR-1260	LSY_LG04_G01292.t1	150	-29.57	RN001_010078
cgr-miR-1260	LSY_LG04_G01535.t1	165	-27.12	RN001_010283
cgr-miR-1260	LSY_LG04_G01994.t1	159	-29.13	RN001_010720
cgr-miR-1260	LSY_LG04_G02655.t1	152	-29.06	RN001_011361
cgr-miR-1260	LSY_LG04_G02657.t1	160	-29.8	RN001_011362
cgr-miR-1260	LSY_LG05_G00280.t1	150	-25.35	RN001_011645
cgr-miR-1260	LSY_LG05_G00609.t1	161	-25.33	RN001_011907
cgr-miR-1260	LSY_LG06_G00023.t1	154	-29.46	RN001_012931
cgr-miR-1260	LSY_LG06_G00671.t1	164	-32.3	RN001_013457
cgr-miR-1260	LSY_LG06_G01651.t1	160	-28.06	RN001_014285
cgr-miR-1260	LSY_LG01_G00057.t1	154	-29.9	RN001_000051
cgr-miR-1260	LSY_LG01_G00290.t1	160	-28.27	RN001_000219
cgr-miR-1260	LSY_LG01_G00880.t1	159	-27.71	RN001_000710
cgr-miR-1260	LSY_LG01_G04322.t1	154	-25.09	RN001_003561
cgr-miR-1260	LSY_LG01_G04829.t1	161	-26.32	RN001_003966
cgr-miR-1260	LSY_LG02_G00257.t1	159	-25.31	RN001_004387
cgr-miR-1260	LSY_LG02_G00631.t1	155	-31.76	RN001_004676
cgr-miR-1260	LSY_LG02_G02058.t1	156	-29.17	RN001_005816
cgr-miR-1260	LSY_LG02_G02670.t1	152	-28.26	RN001_006298
cgr-miR-1260	LSY_LG02_G02831.t1	154	-25.42	RN001_006430
cgr-miR-1260	LSY_LG03_G00423.t1	154	-26.08	RN001_007366
cgr-miR-1260	LSY_LG03_G01021.t1	153	-25.55	RN001_007881
cgr-miR-1260	LSY_LG03_G01263.t1	164	-25.54	RN001_008087
cgr-miR-1260	LSY_LG03_G02240.t1	168	-32.71	RN001_008884
cgr-miR-1260	LSY_LG04_G00033.t1	161	-27.64	RN001_009023
cgr-miR-1260	LSY_LG04_G01292.t1	150	-29.57	RN001_010078
cgr-miR-1260	LSY_LG04_G01535.t1	165	-27.12	RN001_010283
cgr-miR-1260	LSY_LG04_G01994.t1	159	-29.13	RN001_010720
cgr-miR-1260	LSY_LG04_G02655.t1	152	-29.06	RN001_011361
cgr-miR-1260	LSY_LG04_G02657.t1	160	-29.8	RN001_011362
cgr-miR-1260	LSY_LG05_G00280.t1	150	-25.35	RN001_011645
cgr-miR-1260	LSY_LG05_G00609.t1	161	-25.33	RN001_011907
cgr-miR-1260	LSY_LG06_G00023.t1	154	-29.46	RN001_012931
cgr-miR-1260	LSY_LG06_G00671.t1	164	-32.3	RN001_013457
cgr-miR-1260	LSY_LG06_G01651.t1	160	-28.06	RN001_014285
cgr-miR-1260	LSY_LG01_G00057.t1	154	-29.9	RN001_000051
cgr-miR-1260	LSY_LG01_G00290.t1	160	-28.27	RN001_000219
cgr-miR-1260	LSY_LG01_G00880.t1	159	-27.71	RN001_000710
cgr-miR-1260	LSY_LG01_G04322.t1	154	-25.09	RN001_003561
cgr-miR-1260	LSY_LG01_G04829.t1	161	-26.32	RN001_003966
cgr-miR-1260	LSY_LG02_G00257.t1	159	-25.31	RN001_004387
cgr-miR-1260	LSY_LG02_G00631.t1	155	-31.76	RN001_004676
cgr-miR-1260	LSY_LG02_G02058.t1	156	-29.17	RN001_005816
cgr-miR-1260	LSY_LG02_G02670.t1	152	-28.26	RN001_006298
cgr-miR-1260	LSY_LG02_G02831.t1	154	-25.42	RN001_006430
cgr-miR-1260	LSY_LG03_G00423.t1	154	-26.08	RN001_007366
cgr-miR-1260	LSY_LG03_G01021.t1	153	-25.55	RN001_007881
cgr-miR-1260	LSY_LG03_G01263.t1	164	-25.54	RN001_008087
cgr-miR-1260	LSY_LG03_G02240.t1	168	-32.71	RN001_008884
cgr-miR-1260	LSY_LG04_G00033.t1	161	-27.64	RN001_009023
cgr-miR-1260	LSY_LG04_G01292.t1	150	-29.57	RN001_010078
cgr-miR-1260	LSY_LG04_G01535.t1	165	-27.12	RN001_010283
cgr-miR-1260	LSY_LG04_G01994.t1	159	-29.13	RN001_010720
cgr-miR-1260	LSY_LG04_G02655.t1	152	-29.06	RN001_011361
cgr-miR-1260	LSY_LG04_G02657.t1	160	-29.8	RN001_011362
cgr-miR-1260	LSY_LG05_G00280.t1	150	-25.35	RN001_011645
cgr-miR-1260	LSY_LG05_G00609.t1	161	-25.33	RN001_011907
cgr-miR-1260	LSY_LG06_G00023.t1	154	-29.46	RN001_012931
cgr-miR-1260	LSY_LG06_G00671.t1	164	-32.3	RN001_013457
cgr-miR-1260	LSY_LG06_G01651.t1	160	-28.06	RN001_014285
ggo-miR-1260b	LSY_LG01_G00057.t1	154	-26.84	RN001_000051
ggo-miR-1260b	LSY_LG01_G04322.t1	158	-25.56	RN001_003561
ggo-miR-1260b	LSY_LG02_G02670.t1	156	-27.33	RN001_006298
ggo-miR-1260b	LSY_LG03_G01021.t1	157	-26.02	RN001_007881
ggo-miR-1260b	LSY_LG03_G01263.t1	168	-26.01	RN001_008087
ggo-miR-1260b	LSY_LG03_G02240.t1	172	-33.18	RN001_008884
ggo-miR-1260b	LSY_LG04_G01243.t1	151	-27.08	RN001_010035
ggo-miR-1260b	LSY_LG04_G01333.t1	163	-25.14	RN001_010114
ggo-miR-1260b	LSY_LG04_G01498.t1	152	-33.07	RN001_010246
ggo-miR-1260b	LSY_LG04_G01691.t1	151	-26.43	RN001_010430
ggo-miR-1260b	LSY_LG04_G02517.t1	150	-26.3	RN001_011229
ggo-miR-1260b	LSY_LG04_G02657.t1	160	-28.42	RN001_011362
ggo-miR-1260b	LSY_LG06_G00023.t1	158	-29.93	RN001_012931
ggo-miR-1260b	LSY_LG06_G00671.t1	168	-31.53	RN001_013457
ggo-miR-1260b	LSY_LG01_G00057.t1	154	-26.84	RN001_000051
ggo-miR-1260b	LSY_LG01_G04322.t1	158	-25.56	RN001_003561
ggo-miR-1260b	LSY_LG02_G02670.t1	156	-27.33	RN001_006298
ggo-miR-1260b	LSY_LG03_G01021.t1	157	-26.02	RN001_007881
ggo-miR-1260b	LSY_LG03_G01263.t1	168	-26.01	RN001_008087
ggo-miR-1260b	LSY_LG03_G02240.t1	172	-33.18	RN001_008884
ggo-miR-1260b	LSY_LG04_G01243.t1	151	-27.08	RN001_010035
ggo-miR-1260b	LSY_LG04_G01333.t1	163	-25.14	RN001_010114
ggo-miR-1260b	LSY_LG04_G01498.t1	152	-33.07	RN001_010246
ggo-miR-1260b	LSY_LG04_G01691.t1	151	-26.43	RN001_010430
ggo-miR-1260b	LSY_LG04_G02517.t1	150	-26.3	RN001_011229
ggo-miR-1260b	LSY_LG04_G02657.t1	160	-28.42	RN001_011362
ggo-miR-1260b	LSY_LG06_G00023.t1	158	-29.93	RN001_012931
ggo-miR-1260b	LSY_LG06_G00671.t1	168	-31.53	RN001_013457
ggo-miR-1260b	LSY_LG01_G00057.t1	154	-26.84	RN001_000051
ggo-miR-1260b	LSY_LG01_G04322.t1	158	-25.56	RN001_003561
ggo-miR-1260b	LSY_LG02_G02670.t1	156	-27.33	RN001_006298
ggo-miR-1260b	LSY_LG03_G01021.t1	157	-26.02	RN001_007881
ggo-miR-1260b	LSY_LG03_G01263.t1	168	-26.01	RN001_008087
ggo-miR-1260b	LSY_LG03_G02240.t1	172	-33.18	RN001_008884
ggo-miR-1260b	LSY_LG04_G01243.t1	151	-27.08	RN001_010035
ggo-miR-1260b	LSY_LG04_G01333.t1	163	-25.14	RN001_010114
ggo-miR-1260b	LSY_LG04_G01498.t1	152	-33.07	RN001_010246
ggo-miR-1260b	LSY_LG04_G01691.t1	151	-26.43	RN001_010430
ggo-miR-1260b	LSY_LG04_G02517.t1	150	-26.3	RN001_011229
ggo-miR-1260b	LSY_LG04_G02657.t1	160	-28.42	RN001_011362
ggo-miR-1260b	LSY_LG06_G00023.t1	158	-29.93	RN001_012931
ggo-miR-1260b	LSY_LG06_G00671.t1	168	-31.53	RN001_013457
ptr-miR-1260b	LSY_LG01_G00057.t1	159	-26.84	RN001_000051
ptr-miR-1260b	LSY_LG01_G03817.t1	155	-25.63	RN001_003188
ptr-miR-1260b	LSY_LG01_G04322.t1	158	-25.56	RN001_003561
ptr-miR-1260b	LSY_LG02_G02670.t1	156	-27.33	RN001_006298
ptr-miR-1260b	LSY_LG02_G03429.t1	156	-25.61	RN001_006902
ptr-miR-1260b	LSY_LG03_G00885.t1	153	-30.14	RN001_007762
ptr-miR-1260b	LSY_LG03_G01021.t1	157	-26.02	RN001_007881
ptr-miR-1260b	LSY_LG03_G01263.t1	168	-26.01	RN001_008087
ptr-miR-1260b	LSY_LG03_G02240.t1	177	-34.62	RN001_008884
ptr-miR-1260b	LSY_LG04_G01243.t1	151	-28.03	RN001_010035
ptr-miR-1260b	LSY_LG04_G01333.t1	163	-25.14	RN001_010114
ptr-miR-1260b	LSY_LG04_G01498.t1	157	-34.2	RN001_010246
ptr-miR-1260b	LSY_LG04_G01691.t1	153	-27.87	RN001_010430
ptr-miR-1260b	LSY_LG04_G02517.t1	150	-26.3	RN001_011229
ptr-miR-1260b	LSY_LG04_G02657.t1	165	-28.42	RN001_011362
ptr-miR-1260b	LSY_LG06_G00023.t1	162	-30.56	RN001_012931
ptr-miR-1260b	LSY_LG06_G00671.t1	173	-31.79	RN001_013457
ptr-miR-1260b	LSY_LG01_G00057.t1	159	-26.84	RN001_000051
ptr-miR-1260b	LSY_LG01_G03817.t1	155	-25.63	RN001_003188
ptr-miR-1260b	LSY_LG01_G04322.t1	158	-25.56	RN001_003561
ptr-miR-1260b	LSY_LG02_G02670.t1	156	-27.33	RN001_006298
ptr-miR-1260b	LSY_LG02_G03429.t1	156	-25.61	RN001_006902
ptr-miR-1260b	LSY_LG03_G00885.t1	153	-30.14	RN001_007762
ptr-miR-1260b	LSY_LG03_G01021.t1	157	-26.02	RN001_007881
ptr-miR-1260b	LSY_LG03_G01263.t1	168	-26.01	RN001_008087
ptr-miR-1260b	LSY_LG03_G02240.t1	177	-34.62	RN001_008884
ptr-miR-1260b	LSY_LG04_G01243.t1	151	-28.03	RN001_010035
ptr-miR-1260b	LSY_LG04_G01333.t1	163	-25.14	RN001_010114
ptr-miR-1260b	LSY_LG04_G01498.t1	157	-34.2	RN001_010246
ptr-miR-1260b	LSY_LG04_G01691.t1	153	-27.87	RN001_010430
ptr-miR-1260b	LSY_LG04_G02517.t1	150	-26.3	RN001_011229
ptr-miR-1260b	LSY_LG04_G02657.t1	165	-28.42	RN001_011362
ptr-miR-1260b	LSY_LG06_G00023.t1	162	-30.56	RN001_012931
ptr-miR-1260b	LSY_LG06_G00671.t1	173	-31.79	RN001_013457
ptr-miR-1260b	LSY_LG01_G00057.t1	159	-26.84	RN001_000051
ptr-miR-1260b	LSY_LG01_G03817.t1	155	-25.63	RN001_003188
ptr-miR-1260b	LSY_LG01_G04322.t1	158	-25.56	RN001_003561
ptr-miR-1260b	LSY_LG02_G02670.t1	156	-27.33	RN001_006298
ptr-miR-1260b	LSY_LG02_G03429.t1	156	-25.61	RN001_006902
ptr-miR-1260b	LSY_LG03_G00885.t1	153	-30.14	RN001_007762
ptr-miR-1260b	LSY_LG03_G01021.t1	157	-26.02	RN001_007881
ptr-miR-1260b	LSY_LG03_G01263.t1	168	-26.01	RN001_008087
ptr-miR-1260b	LSY_LG03_G02240.t1	177	-34.62	RN001_008884
ptr-miR-1260b	LSY_LG04_G01243.t1	151	-28.03	RN001_010035
ptr-miR-1260b	LSY_LG04_G01333.t1	163	-25.14	RN001_010114
ptr-miR-1260b	LSY_LG04_G01498.t1	157	-34.2	RN001_010246
ptr-miR-1260b	LSY_LG04_G01691.t1	153	-27.87	RN001_010430
ptr-miR-1260b	LSY_LG04_G02517.t1	150	-26.3	RN001_011229
ptr-miR-1260b	LSY_LG04_G02657.t1	165	-28.42	RN001_011362
ptr-miR-1260b	LSY_LG06_G00023.t1	162	-30.56	RN001_012931
ptr-miR-1260b	LSY_LG06_G00671.t1	173	-31.79	RN001_013457
tcf-miR-279b	LSY_LG02_G00916.t1	151	-26.31	RN001_004897
tcf-miR-279b	LSY_LG05_G01446.t1	161	-26.6	RN001_012603
tcf-miR-279b	LSY_LG02_G00916.t1	151	-26.31	RN001_004897
tcf-miR-279b	LSY_LG05_G01446.t1	161	-26.6	RN001_012603
tcf-miR-279b	LSY_LG02_G00916.t1	151	-26.31	RN001_004897
tcf-miR-279b	LSY_LG05_G01446.t1	161	-26.6	RN001_012603
CM069435.1_36585	LSY_LG02_G00720.t1	156	-25.32	RN001_004745
CM069435.1_36585	LSY_LG02_G02040.t1	159	-26.52	RN001_005801
CM069435.1_36585	LSY_LG03_G01131.t1	162	-25.74	RN001_007979
CM069435.1_36585	LSY_LG03_G01213.t1	159	-26.52	RN001_008048
CM069435.1_36585	LSY_LG03_G01214.t1	159	-26.52	RN001_008049
CM069435.1_36585	LSY_LG03_G01513.t1	162	-25.81	RN001_008316
CM069435.1_36585	LSY_LG04_G01014.t1	169	-27.32	RN001_009839
CM069435.1_36585	LSY_LG04_G01287.t1	156	-25.28	RN001_010074
CM069435.1_36585	LSY_LG04_G01332.t1	156	-25.02	RN001_010113
CM069435.1_36585	LSY_LG04_G01340.t1	156	-25.47	RN001_010120
CM069435.1_36585	LSY_LG05_G01085.t1	152	-25.3	RN001_012310
CM069435.1_36585	LSY_LG05_G01251.t1	153	-26.66	RN001_012446
CM069435.1_36585	LSY_LG02_G00720.t1	156	-25.32	RN001_004745
CM069435.1_36585	LSY_LG02_G02040.t1	159	-26.52	RN001_005801
CM069435.1_36585	LSY_LG03_G01131.t1	162	-25.74	RN001_007979
CM069435.1_36585	LSY_LG03_G01213.t1	159	-26.52	RN001_008048
CM069435.1_36585	LSY_LG03_G01214.t1	159	-26.52	RN001_008049
CM069435.1_36585	LSY_LG03_G01513.t1	162	-25.81	RN001_008316
CM069435.1_36585	LSY_LG04_G01014.t1	169	-27.32	RN001_009839
CM069435.1_36585	LSY_LG04_G01287.t1	156	-25.28	RN001_010074
CM069435.1_36585	LSY_LG04_G01332.t1	156	-25.02	RN001_010113
CM069435.1_36585	LSY_LG04_G01340.t1	156	-25.47	RN001_010120
CM069435.1_36585	LSY_LG05_G01085.t1	152	-25.3	RN001_012310
CM069435.1_36585	LSY_LG05_G01251.t1	153	-26.66	RN001_012446
CM069435.1_36585	LSY_LG02_G00720.t1	156	-25.32	RN001_004745
CM069435.1_36585	LSY_LG02_G02040.t1	159	-26.52	RN001_005801
CM069435.1_36585	LSY_LG03_G01131.t1	162	-25.74	RN001_007979
CM069435.1_36585	LSY_LG03_G01213.t1	159	-26.52	RN001_008048
CM069435.1_36585	LSY_LG03_G01214.t1	159	-26.52	RN001_008049
CM069435.1_36585	LSY_LG03_G01513.t1	162	-25.81	RN001_008316
CM069435.1_36585	LSY_LG04_G01014.t1	169	-27.32	RN001_009839
CM069435.1_36585	LSY_LG04_G01287.t1	156	-25.28	RN001_010074
CM069435.1_36585	LSY_LG04_G01332.t1	156	-25.02	RN001_010113
CM069435.1_36585	LSY_LG04_G01340.t1	156	-25.47	RN001_010120
CM069435.1_36585	LSY_LG05_G01085.t1	152	-25.3	RN001_012310
CM069435.1_36585	LSY_LG05_G01251.t1	153	-26.66	RN001_012446
CM069436.1_38712	LSY_LG01_G01189.t1	164	-36.72	RN001_000986
CM069436.1_38712	LSY_LG01_G04965.t1	164	-28.33	RN001_004088
CM069436.1_38712	LSY_LG02_G02290.t1	156	-26.57	RN001_005996
CM069436.1_38712	LSY_LG02_G02464.t1	152	-26.59	RN001_006124
CM069436.1_38712	LSY_LG03_G01203.t1	161	-28.12	RN001_008042
CM069436.1_38712	LSY_LG03_G01758.t1	152	-29.4	RN001_008536
CM069436.1_38712	LSY_LG04_G01323.t1	153	-25.65	RN001_010104
CM069436.1_38712	LSY_LG04_G01549.t1	156	-26.57	RN001_010297
CM069436.1_38712	LSY_LG04_G02510.t1	160	-30.96	RN001_011222
CM069436.1_38712	LSY_LG04_G02571.t1	171	-35.26	RN001_011279
CM069436.1_38712	LSY_LG05_G00420.t1	160	-35.33	RN001_011753
CM069436.1_38712	LSY_LG06_G00222.t1	155	-26.31	RN001_013108
CM069436.1_38712	LSY_LG07_G00284.t1	151	-27.96	RN001_014596
CM069436.1_38712	LSY_LG07_G00948.t1	159	-25.3	RN001_015179
CM069436.1_38712	LSY_LG07_G01154.t1	164	-25.27	RN001_015334
CM069436.1_38712	LSY_LG08_G00215.t1	154	-25.23	RN001_015772
CM069436.1_38712	LSY_LG08_G00418.t1	180	-35.56	RN001_015956
CM069436.1_38712	LSY_LG01_G01189.t1	164	-36.72	RN001_000986
CM069436.1_38712	LSY_LG01_G04965.t1	164	-28.33	RN001_004088
CM069436.1_38712	LSY_LG02_G02290.t1	156	-26.57	RN001_005996
CM069436.1_38712	LSY_LG02_G02464.t1	152	-26.59	RN001_006124
CM069436.1_38712	LSY_LG03_G01203.t1	161	-28.12	RN001_008042
CM069436.1_38712	LSY_LG03_G01758.t1	152	-29.4	RN001_008536
CM069436.1_38712	LSY_LG04_G01323.t1	153	-25.65	RN001_010104
CM069436.1_38712	LSY_LG04_G01549.t1	156	-26.57	RN001_010297
CM069436.1_38712	LSY_LG04_G02510.t1	160	-30.96	RN001_011222
CM069436.1_38712	LSY_LG04_G02571.t1	171	-35.26	RN001_011279
CM069436.1_38712	LSY_LG05_G00420.t1	160	-35.33	RN001_011753
CM069436.1_38712	LSY_LG06_G00222.t1	155	-26.31	RN001_013108
CM069436.1_38712	LSY_LG07_G00284.t1	151	-27.96	RN001_014596
CM069436.1_38712	LSY_LG07_G00948.t1	159	-25.3	RN001_015179
CM069436.1_38712	LSY_LG07_G01154.t1	164	-25.27	RN001_015334
CM069436.1_38712	LSY_LG08_G00215.t1	154	-25.23	RN001_015772
CM069436.1_38712	LSY_LG08_G00418.t1	180	-35.56	RN001_015956
CM069436.1_38712	LSY_LG01_G01189.t1	164	-36.72	RN001_000986
CM069436.1_38712	LSY_LG01_G04965.t1	164	-28.33	RN001_004088
CM069436.1_38712	LSY_LG02_G02290.t1	156	-26.57	RN001_005996
CM069436.1_38712	LSY_LG02_G02464.t1	152	-26.59	RN001_006124
CM069436.1_38712	LSY_LG03_G01203.t1	161	-28.12	RN001_008042
CM069436.1_38712	LSY_LG03_G01758.t1	152	-29.4	RN001_008536
CM069436.1_38712	LSY_LG04_G01323.t1	153	-25.65	RN001_010104
CM069436.1_38712	LSY_LG04_G01549.t1	156	-26.57	RN001_010297
CM069436.1_38712	LSY_LG04_G02510.t1	160	-30.96	RN001_011222
CM069436.1_38712	LSY_LG04_G02571.t1	171	-35.26	RN001_011279
CM069436.1_38712	LSY_LG05_G00420.t1	160	-35.33	RN001_011753
CM069436.1_38712	LSY_LG06_G00222.t1	155	-26.31	RN001_013108
CM069436.1_38712	LSY_LG07_G00284.t1	151	-27.96	RN001_014596
CM069436.1_38712	LSY_LG07_G00948.t1	159	-25.3	RN001_015179
CM069436.1_38712	LSY_LG07_G01154.t1	164	-25.27	RN001_015334
CM069436.1_38712	LSY_LG08_G00215.t1	154	-25.23	RN001_015772
CM069436.1_38712	LSY_LG08_G00418.t1	180	-35.56	RN001_015956
CM069436.1_38714	LSY_LG01_G01189.t1	164	-36.72	RN001_000986
CM069436.1_38714	LSY_LG01_G04965.t1	164	-28.33	RN001_004088
CM069436.1_38714	LSY_LG02_G02290.t1	156	-26.57	RN001_005996
CM069436.1_38714	LSY_LG02_G02464.t1	152	-26.59	RN001_006124
CM069436.1_38714	LSY_LG03_G01203.t1	161	-28.12	RN001_008042
CM069436.1_38714	LSY_LG03_G01758.t1	152	-29.4	RN001_008536
CM069436.1_38714	LSY_LG04_G01323.t1	153	-25.65	RN001_010104
CM069436.1_38714	LSY_LG04_G01549.t1	156	-26.57	RN001_010297
CM069436.1_38714	LSY_LG04_G02510.t1	160	-30.96	RN001_011222
CM069436.1_38714	LSY_LG04_G02571.t1	171	-35.26	RN001_011279
CM069436.1_38714	LSY_LG05_G00420.t1	160	-35.33	RN001_011753
CM069436.1_38714	LSY_LG06_G00222.t1	155	-26.31	RN001_013108
CM069436.1_38714	LSY_LG07_G00284.t1	151	-27.96	RN001_014596
CM069436.1_38714	LSY_LG07_G00948.t1	159	-25.3	RN001_015179
CM069436.1_38714	LSY_LG07_G01154.t1	164	-25.27	RN001_015334
CM069436.1_38714	LSY_LG08_G00215.t1	154	-25.23	RN001_015772
CM069436.1_38714	LSY_LG08_G00418.t1	180	-35.56	RN001_015956
CM069436.1_38714	LSY_LG01_G01189.t1	164	-36.72	RN001_000986
CM069436.1_38714	LSY_LG01_G04965.t1	164	-28.33	RN001_004088
CM069436.1_38714	LSY_LG02_G02290.t1	156	-26.57	RN001_005996
CM069436.1_38714	LSY_LG02_G02464.t1	152	-26.59	RN001_006124
CM069436.1_38714	LSY_LG03_G01203.t1	161	-28.12	RN001_008042
CM069436.1_38714	LSY_LG03_G01758.t1	152	-29.4	RN001_008536
CM069436.1_38714	LSY_LG04_G01323.t1	153	-25.65	RN001_010104
CM069436.1_38714	LSY_LG04_G01549.t1	156	-26.57	RN001_010297
CM069436.1_38714	LSY_LG04_G02510.t1	160	-30.96	RN001_011222
CM069436.1_38714	LSY_LG04_G02571.t1	171	-35.26	RN001_011279
CM069436.1_38714	LSY_LG05_G00420.t1	160	-35.33	RN001_011753
CM069436.1_38714	LSY_LG06_G00222.t1	155	-26.31	RN001_013108
CM069436.1_38714	LSY_LG07_G00284.t1	151	-27.96	RN001_014596
CM069436.1_38714	LSY_LG07_G00948.t1	159	-25.3	RN001_015179
CM069436.1_38714	LSY_LG07_G01154.t1	164	-25.27	RN001_015334
CM069436.1_38714	LSY_LG08_G00215.t1	154	-25.23	RN001_015772
CM069436.1_38714	LSY_LG08_G00418.t1	180	-35.56	RN001_015956
CM069436.1_38714	LSY_LG01_G01189.t1	164	-36.72	RN001_000986
CM069436.1_38714	LSY_LG01_G04965.t1	164	-28.33	RN001_004088
CM069436.1_38714	LSY_LG02_G02290.t1	156	-26.57	RN001_005996
CM069436.1_38714	LSY_LG02_G02464.t1	152	-26.59	RN001_006124
CM069436.1_38714	LSY_LG03_G01203.t1	161	-28.12	RN001_008042
CM069436.1_38714	LSY_LG03_G01758.t1	152	-29.4	RN001_008536
CM069436.1_38714	LSY_LG04_G01323.t1	153	-25.65	RN001_010104
CM069436.1_38714	LSY_LG04_G01549.t1	156	-26.57	RN001_010297
CM069436.1_38714	LSY_LG04_G02510.t1	160	-30.96	RN001_011222
CM069436.1_38714	LSY_LG04_G02571.t1	171	-35.26	RN001_011279
CM069436.1_38714	LSY_LG05_G00420.t1	160	-35.33	RN001_011753
CM069436.1_38714	LSY_LG06_G00222.t1	155	-26.31	RN001_013108
CM069436.1_38714	LSY_LG07_G00284.t1	151	-27.96	RN001_014596
CM069436.1_38714	LSY_LG07_G00948.t1	159	-25.3	RN001_015179
CM069436.1_38714	LSY_LG07_G01154.t1	164	-25.27	RN001_015334
CM069436.1_38714	LSY_LG08_G00215.t1	154	-25.23	RN001_015772
CM069436.1_38714	LSY_LG08_G00418.t1	180	-35.56	RN001_015956
CM069436.1_38716	LSY_LG01_G01189.t1	164	-36.72	RN001_000986
CM069436.1_38716	LSY_LG01_G04965.t1	164	-28.33	RN001_004088
CM069436.1_38716	LSY_LG02_G02290.t1	156	-26.57	RN001_005996
CM069436.1_38716	LSY_LG02_G02464.t1	152	-26.59	RN001_006124
CM069436.1_38716	LSY_LG03_G01203.t1	161	-28.12	RN001_008042
CM069436.1_38716	LSY_LG03_G01758.t1	152	-29.4	RN001_008536
CM069436.1_38716	LSY_LG04_G01323.t1	153	-25.65	RN001_010104
CM069436.1_38716	LSY_LG04_G01549.t1	156	-26.57	RN001_010297
CM069436.1_38716	LSY_LG04_G02510.t1	160	-30.96	RN001_011222
CM069436.1_38716	LSY_LG04_G02571.t1	171	-35.26	RN001_011279
CM069436.1_38716	LSY_LG05_G00420.t1	160	-35.33	RN001_011753
CM069436.1_38716	LSY_LG06_G00222.t1	155	-26.31	RN001_013108
CM069436.1_38716	LSY_LG07_G00284.t1	151	-27.96	RN001_014596
CM069436.1_38716	LSY_LG07_G00948.t1	159	-25.3	RN001_015179
CM069436.1_38716	LSY_LG07_G01154.t1	164	-25.27	RN001_015334
CM069436.1_38716	LSY_LG08_G00215.t1	154	-25.23	RN001_015772
CM069436.1_38716	LSY_LG08_G00418.t1	180	-35.56	RN001_015956
CM069436.1_38716	LSY_LG01_G01189.t1	164	-36.72	RN001_000986
CM069436.1_38716	LSY_LG01_G04965.t1	164	-28.33	RN001_004088
CM069436.1_38716	LSY_LG02_G02290.t1	156	-26.57	RN001_005996
CM069436.1_38716	LSY_LG02_G02464.t1	152	-26.59	RN001_006124
CM069436.1_38716	LSY_LG03_G01203.t1	161	-28.12	RN001_008042
CM069436.1_38716	LSY_LG03_G01758.t1	152	-29.4	RN001_008536
CM069436.1_38716	LSY_LG04_G01323.t1	153	-25.65	RN001_010104
CM069436.1_38716	LSY_LG04_G01549.t1	156	-26.57	RN001_010297
CM069436.1_38716	LSY_LG04_G02510.t1	160	-30.96	RN001_011222
CM069436.1_38716	LSY_LG04_G02571.t1	171	-35.26	RN001_011279
CM069436.1_38716	LSY_LG05_G00420.t1	160	-35.33	RN001_011753
CM069436.1_38716	LSY_LG06_G00222.t1	155	-26.31	RN001_013108
CM069436.1_38716	LSY_LG07_G00284.t1	151	-27.96	RN001_014596
CM069436.1_38716	LSY_LG07_G00948.t1	159	-25.3	RN001_015179
CM069436.1_38716	LSY_LG07_G01154.t1	164	-25.27	RN001_015334
CM069436.1_38716	LSY_LG08_G00215.t1	154	-25.23	RN001_015772
CM069436.1_38716	LSY_LG08_G00418.t1	180	-35.56	RN001_015956
CM069436.1_38716	LSY_LG01_G01189.t1	164	-36.72	RN001_000986
CM069436.1_38716	LSY_LG01_G04965.t1	164	-28.33	RN001_004088
CM069436.1_38716	LSY_LG02_G02290.t1	156	-26.57	RN001_005996
CM069436.1_38716	LSY_LG02_G02464.t1	152	-26.59	RN001_006124
CM069436.1_38716	LSY_LG03_G01203.t1	161	-28.12	RN001_008042
CM069436.1_38716	LSY_LG03_G01758.t1	152	-29.4	RN001_008536
CM069436.1_38716	LSY_LG04_G01323.t1	153	-25.65	RN001_010104
CM069436.1_38716	LSY_LG04_G01549.t1	156	-26.57	RN001_010297
CM069436.1_38716	LSY_LG04_G02510.t1	160	-30.96	RN001_011222
CM069436.1_38716	LSY_LG04_G02571.t1	171	-35.26	RN001_011279
CM069436.1_38716	LSY_LG05_G00420.t1	160	-35.33	RN001_011753
CM069436.1_38716	LSY_LG06_G00222.t1	155	-26.31	RN001_013108
CM069436.1_38716	LSY_LG07_G00284.t1	151	-27.96	RN001_014596
CM069436.1_38716	LSY_LG07_G00948.t1	159	-25.3	RN001_015179
CM069436.1_38716	LSY_LG07_G01154.t1	164	-25.27	RN001_015334
CM069436.1_38716	LSY_LG08_G00215.t1	154	-25.23	RN001_015772
CM069436.1_38716	LSY_LG08_G00418.t1	180	-35.56	RN001_015956
CM069436.1_38718	LSY_LG01_G01189.t1	164	-36.72	RN001_000986
CM069436.1_38718	LSY_LG01_G04965.t1	164	-28.33	RN001_004088
CM069436.1_38718	LSY_LG02_G02290.t1	156	-26.57	RN001_005996
CM069436.1_38718	LSY_LG02_G02464.t1	152	-26.59	RN001_006124
CM069436.1_38718	LSY_LG03_G01203.t1	161	-28.12	RN001_008042
CM069436.1_38718	LSY_LG03_G01758.t1	152	-29.4	RN001_008536
CM069436.1_38718	LSY_LG04_G01323.t1	153	-25.65	RN001_010104
CM069436.1_38718	LSY_LG04_G01549.t1	156	-26.57	RN001_010297
CM069436.1_38718	LSY_LG04_G02510.t1	160	-30.96	RN001_011222
CM069436.1_38718	LSY_LG04_G02571.t1	171	-35.26	RN001_011279
CM069436.1_38718	LSY_LG05_G00420.t1	160	-35.33	RN001_011753
CM069436.1_38718	LSY_LG06_G00222.t1	155	-26.31	RN001_013108
CM069436.1_38718	LSY_LG07_G00284.t1	151	-27.96	RN001_014596
CM069436.1_38718	LSY_LG07_G00948.t1	159	-25.3	RN001_015179
CM069436.1_38718	LSY_LG07_G01154.t1	164	-25.27	RN001_015334
CM069436.1_38718	LSY_LG08_G00215.t1	154	-25.23	RN001_015772
CM069436.1_38718	LSY_LG08_G00418.t1	180	-35.56	RN001_015956
CM069436.1_38718	LSY_LG01_G01189.t1	164	-36.72	RN001_000986
CM069436.1_38718	LSY_LG01_G04965.t1	164	-28.33	RN001_004088
CM069436.1_38718	LSY_LG02_G02290.t1	156	-26.57	RN001_005996
CM069436.1_38718	LSY_LG02_G02464.t1	152	-26.59	RN001_006124
CM069436.1_38718	LSY_LG03_G01203.t1	161	-28.12	RN001_008042
CM069436.1_38718	LSY_LG03_G01758.t1	152	-29.4	RN001_008536
CM069436.1_38718	LSY_LG04_G01323.t1	153	-25.65	RN001_010104
CM069436.1_38718	LSY_LG04_G01549.t1	156	-26.57	RN001_010297
CM069436.1_38718	LSY_LG04_G02510.t1	160	-30.96	RN001_011222
CM069436.1_38718	LSY_LG04_G02571.t1	171	-35.26	RN001_011279
CM069436.1_38718	LSY_LG05_G00420.t1	160	-35.33	RN001_011753
CM069436.1_38718	LSY_LG06_G00222.t1	155	-26.31	RN001_013108
CM069436.1_38718	LSY_LG07_G00284.t1	151	-27.96	RN001_014596
CM069436.1_38718	LSY_LG07_G00948.t1	159	-25.3	RN001_015179
CM069436.1_38718	LSY_LG07_G01154.t1	164	-25.27	RN001_015334
CM069436.1_38718	LSY_LG08_G00215.t1	154	-25.23	RN001_015772
CM069436.1_38718	LSY_LG08_G00418.t1	180	-35.56	RN001_015956
CM069436.1_38718	LSY_LG01_G01189.t1	164	-36.72	RN001_000986
CM069436.1_38718	LSY_LG01_G04965.t1	164	-28.33	RN001_004088
CM069436.1_38718	LSY_LG02_G02290.t1	156	-26.57	RN001_005996
CM069436.1_38718	LSY_LG02_G02464.t1	152	-26.59	RN001_006124
CM069436.1_38718	LSY_LG03_G01203.t1	161	-28.12	RN001_008042
CM069436.1_38718	LSY_LG03_G01758.t1	152	-29.4	RN001_008536
CM069436.1_38718	LSY_LG04_G01323.t1	153	-25.65	RN001_010104
CM069436.1_38718	LSY_LG04_G01549.t1	156	-26.57	RN001_010297
CM069436.1_38718	LSY_LG04_G02510.t1	160	-30.96	RN001_011222
CM069436.1_38718	LSY_LG04_G02571.t1	171	-35.26	RN001_011279
CM069436.1_38718	LSY_LG05_G00420.t1	160	-35.33	RN001_011753
CM069436.1_38718	LSY_LG06_G00222.t1	155	-26.31	RN001_013108
CM069436.1_38718	LSY_LG07_G00284.t1	151	-27.96	RN001_014596
CM069436.1_38718	LSY_LG07_G00948.t1	159	-25.3	RN001_015179
CM069436.1_38718	LSY_LG07_G01154.t1	164	-25.27	RN001_015334
CM069436.1_38718	LSY_LG08_G00215.t1	154	-25.23	RN001_015772
CM069436.1_38718	LSY_LG08_G00418.t1	180	-35.56	RN001_015956
CM069436.1_39875	LSY_LG01_G01189.t1	164	-36.72	RN001_000986
CM069436.1_39875	LSY_LG01_G04965.t1	164	-28.33	RN001_004088
CM069436.1_39875	LSY_LG02_G02290.t1	156	-26.57	RN001_005996
CM069436.1_39875	LSY_LG02_G02464.t1	152	-26.59	RN001_006124
CM069436.1_39875	LSY_LG03_G01203.t1	161	-28.12	RN001_008042
CM069436.1_39875	LSY_LG03_G01758.t1	152	-29.4	RN001_008536
CM069436.1_39875	LSY_LG04_G01323.t1	153	-25.65	RN001_010104
CM069436.1_39875	LSY_LG04_G01549.t1	156	-26.57	RN001_010297
CM069436.1_39875	LSY_LG04_G02510.t1	160	-30.96	RN001_011222
CM069436.1_39875	LSY_LG04_G02571.t1	171	-35.26	RN001_011279
CM069436.1_39875	LSY_LG05_G00420.t1	160	-35.33	RN001_011753
CM069436.1_39875	LSY_LG06_G00222.t1	155	-26.31	RN001_013108
CM069436.1_39875	LSY_LG07_G00284.t1	151	-27.96	RN001_014596
CM069436.1_39875	LSY_LG07_G00948.t1	159	-25.3	RN001_015179
CM069436.1_39875	LSY_LG07_G01154.t1	164	-25.27	RN001_015334
CM069436.1_39875	LSY_LG08_G00215.t1	154	-25.23	RN001_015772
CM069436.1_39875	LSY_LG08_G00418.t1	180	-35.56	RN001_015956
CM069436.1_39875	LSY_LG01_G01189.t1	164	-36.72	RN001_000986
CM069436.1_39875	LSY_LG01_G04965.t1	164	-28.33	RN001_004088
CM069436.1_39875	LSY_LG02_G02290.t1	156	-26.57	RN001_005996
CM069436.1_39875	LSY_LG02_G02464.t1	152	-26.59	RN001_006124
CM069436.1_39875	LSY_LG03_G01203.t1	161	-28.12	RN001_008042
CM069436.1_39875	LSY_LG03_G01758.t1	152	-29.4	RN001_008536
CM069436.1_39875	LSY_LG04_G01323.t1	153	-25.65	RN001_010104
CM069436.1_39875	LSY_LG04_G01549.t1	156	-26.57	RN001_010297
CM069436.1_39875	LSY_LG04_G02510.t1	160	-30.96	RN001_011222
CM069436.1_39875	LSY_LG04_G02571.t1	171	-35.26	RN001_011279
CM069436.1_39875	LSY_LG05_G00420.t1	160	-35.33	RN001_011753
CM069436.1_39875	LSY_LG06_G00222.t1	155	-26.31	RN001_013108
CM069436.1_39875	LSY_LG07_G00284.t1	151	-27.96	RN001_014596
CM069436.1_39875	LSY_LG07_G00948.t1	159	-25.3	RN001_015179
CM069436.1_39875	LSY_LG07_G01154.t1	164	-25.27	RN001_015334
CM069436.1_39875	LSY_LG08_G00215.t1	154	-25.23	RN001_015772
CM069436.1_39875	LSY_LG08_G00418.t1	180	-35.56	RN001_015956
CM069436.1_39875	LSY_LG01_G01189.t1	164	-36.72	RN001_000986
CM069436.1_39875	LSY_LG01_G04965.t1	164	-28.33	RN001_004088
CM069436.1_39875	LSY_LG02_G02290.t1	156	-26.57	RN001_005996
CM069436.1_39875	LSY_LG02_G02464.t1	152	-26.59	RN001_006124
CM069436.1_39875	LSY_LG03_G01203.t1	161	-28.12	RN001_008042
CM069436.1_39875	LSY_LG03_G01758.t1	152	-29.4	RN001_008536
CM069436.1_39875	LSY_LG04_G01323.t1	153	-25.65	RN001_010104
CM069436.1_39875	LSY_LG04_G01549.t1	156	-26.57	RN001_010297
CM069436.1_39875	LSY_LG04_G02510.t1	160	-30.96	RN001_011222
CM069436.1_39875	LSY_LG04_G02571.t1	171	-35.26	RN001_011279
CM069436.1_39875	LSY_LG05_G00420.t1	160	-35.33	RN001_011753
CM069436.1_39875	LSY_LG06_G00222.t1	155	-26.31	RN001_013108
CM069436.1_39875	LSY_LG07_G00284.t1	151	-27.96	RN001_014596
CM069436.1_39875	LSY_LG07_G00948.t1	159	-25.3	RN001_015179
CM069436.1_39875	LSY_LG07_G01154.t1	164	-25.27	RN001_015334
CM069436.1_39875	LSY_LG08_G00215.t1	154	-25.23	RN001_015772
CM069436.1_39875	LSY_LG08_G00418.t1	180	-35.56	RN001_015956
CM069438.1_43851	LSY_LG01_G00980.t1	171	-25.66	RN001_000794
CM069438.1_43851	LSY_LG01_G01119.t1	157	-25.41	RN001_000921
CM069438.1_43851	LSY_LG01_G01152.t1	155	-26.27	RN001_000953
CM069438.1_43851	LSY_LG01_G02283.t1	183	-29.26	RN001_001888
CM069438.1_43851	LSY_LG01_G02610.t1	167	-28.44	RN001_002162
CM069438.1_43851	LSY_LG01_G03166.t1	183	-29.26	RN001_002641
CM069438.1_43851	LSY_LG01_G03697.t1	154	-25.62	RN001_003089
CM069438.1_43851	LSY_LG01_G03800.t1	160	-26.25	RN001_003175
CM069438.1_43851	LSY_LG01_G03961.t1	171	-25.08	RN001_003297
CM069438.1_43851	LSY_LG02_G01617.t1	154	-29.6	RN001_005468
CM069438.1_43851	LSY_LG02_G02412.t1	158	-25.27	RN001_006084
CM069438.1_43851	LSY_LG02_G02928.t1	151	-25.51	RN001_006515
CM069438.1_43851	LSY_LG02_G03037.t1	183	-29.26	RN001_006596
CM069438.1_43851	LSY_LG02_G03112.t1	161	-26.16	RN001_006648
CM069438.1_43851	LSY_LG02_G03323.t1	154	-25.07	RN001_006800
CM069438.1_43851	LSY_LG03_G00397.t1	153	-27.21	RN001_007345
CM069438.1_43851	LSY_LG03_G01064.t1	151	-29.78	RN001_007918
CM069438.1_43851	LSY_LG03_G01243.t1	151	-29.15	RN001_008068
CM069438.1_43851	LSY_LG03_G01335.t1	171	-26.03	RN001_008155
CM069438.1_43851	LSY_LG03_G02087.t1	162	-25	RN001_008783
CM069438.1_43851	LSY_LG04_G00292.t1	174	-26.13	RN001_009217
CM069438.1_43851	LSY_LG04_G01787.t1	168	-25.01	RN001_010525
CM069438.1_43851	LSY_LG04_G01968.t1	161	-27.94	RN001_010699
CM069438.1_43851	LSY_LG05_G00810.t1	150	-25.71	RN001_012077
CM069438.1_43851	LSY_LG05_G01087.t1	163	-25.3	RN001_012312
CM069438.1_43851	LSY_LG05_G01131.t1	165	-25.3	RN001_012351
CM069438.1_43851	LSY_LG05_G01180.t1	155	-26.61	RN001_012390
CM069438.1_43851	LSY_LG05_G01288.t1	157	-26.73	RN001_012473
CM069438.1_43851	LSY_LG05_G01495.t1	162	-26.37	RN001_012643
CM069438.1_43851	LSY_LG05_G01506.t1	172	-27.18	RN001_012653
CM069438.1_43851	LSY_LG05_G01681.t1	158	-31.88	RN001_012812
CM069438.1_43851	LSY_LG07_G00561.t1	153	-26.83	RN001_014852
CM069438.1_43851	LSY_LG07_G00587.t1	165	-31.45	RN001_014877
CM069438.1_43851	LSY_LG07_G01171.t1	159	-27.02	RN001_015351
CM069438.1_43851	LSY_LG07_G01357.t1	153	-25.03	RN001_015518
CM069438.1_43851	LSY_LG08_G00065.t1	158	-30.46	RN001_015640
CM069438.1_43851	LSY_LG08_G00187.t1	150	-25.15	RN001_015744
CM069438.1_43851	LSY_LG08_G00335.t1	155	-25.51	RN001_015882
CM069438.1_43851	LSY_LG08_G00643.t1	158	-26.07	RN001_016126
CM069438.1_43851	LSY_LG08_G00723.t1	183	-29.26	RN001_016192
CM069438.1_43851	LSY_LG01_G00980.t1	171	-25.66	RN001_000794
CM069438.1_43851	LSY_LG01_G01119.t1	157	-25.41	RN001_000921
CM069438.1_43851	LSY_LG01_G01152.t1	155	-26.27	RN001_000953
CM069438.1_43851	LSY_LG01_G02283.t1	183	-29.26	RN001_001888
CM069438.1_43851	LSY_LG01_G02610.t1	167	-28.44	RN001_002162
CM069438.1_43851	LSY_LG01_G03166.t1	183	-29.26	RN001_002641
CM069438.1_43851	LSY_LG01_G03697.t1	154	-25.62	RN001_003089
CM069438.1_43851	LSY_LG01_G03800.t1	160	-26.25	RN001_003175
CM069438.1_43851	LSY_LG01_G03961.t1	171	-25.08	RN001_003297
CM069438.1_43851	LSY_LG02_G01617.t1	154	-29.6	RN001_005468
CM069438.1_43851	LSY_LG02_G02412.t1	158	-25.27	RN001_006084
CM069438.1_43851	LSY_LG02_G02928.t1	151	-25.51	RN001_006515
CM069438.1_43851	LSY_LG02_G03037.t1	183	-29.26	RN001_006596
CM069438.1_43851	LSY_LG02_G03112.t1	161	-26.16	RN001_006648
CM069438.1_43851	LSY_LG02_G03323.t1	154	-25.07	RN001_006800
CM069438.1_43851	LSY_LG03_G00397.t1	153	-27.21	RN001_007345
CM069438.1_43851	LSY_LG03_G01064.t1	151	-29.78	RN001_007918
CM069438.1_43851	LSY_LG03_G01243.t1	151	-29.15	RN001_008068
CM069438.1_43851	LSY_LG03_G01335.t1	171	-26.03	RN001_008155
CM069438.1_43851	LSY_LG03_G02087.t1	162	-25	RN001_008783
CM069438.1_43851	LSY_LG04_G00292.t1	174	-26.13	RN001_009217
CM069438.1_43851	LSY_LG04_G01787.t1	168	-25.01	RN001_010525
CM069438.1_43851	LSY_LG04_G01968.t1	161	-27.94	RN001_010699
CM069438.1_43851	LSY_LG05_G00810.t1	150	-25.71	RN001_012077
CM069438.1_43851	LSY_LG05_G01087.t1	163	-25.3	RN001_012312
CM069438.1_43851	LSY_LG05_G01131.t1	165	-25.3	RN001_012351
CM069438.1_43851	LSY_LG05_G01180.t1	155	-26.61	RN001_012390
CM069438.1_43851	LSY_LG05_G01288.t1	157	-26.73	RN001_012473
CM069438.1_43851	LSY_LG05_G01495.t1	162	-26.37	RN001_012643
CM069438.1_43851	LSY_LG05_G01506.t1	172	-27.18	RN001_012653
CM069438.1_43851	LSY_LG05_G01681.t1	158	-31.88	RN001_012812
CM069438.1_43851	LSY_LG07_G00561.t1	153	-26.83	RN001_014852
CM069438.1_43851	LSY_LG07_G00587.t1	165	-31.45	RN001_014877
CM069438.1_43851	LSY_LG07_G01171.t1	159	-27.02	RN001_015351
CM069438.1_43851	LSY_LG07_G01357.t1	153	-25.03	RN001_015518
CM069438.1_43851	LSY_LG08_G00065.t1	158	-30.46	RN001_015640
CM069438.1_43851	LSY_LG08_G00187.t1	150	-25.15	RN001_015744
CM069438.1_43851	LSY_LG08_G00335.t1	155	-25.51	RN001_015882
CM069438.1_43851	LSY_LG08_G00643.t1	158	-26.07	RN001_016126
CM069438.1_43851	LSY_LG08_G00723.t1	183	-29.26	RN001_016192
CM069438.1_43851	LSY_LG01_G00980.t1	171	-25.66	RN001_000794
CM069438.1_43851	LSY_LG01_G01119.t1	157	-25.41	RN001_000921
CM069438.1_43851	LSY_LG01_G01152.t1	155	-26.27	RN001_000953
CM069438.1_43851	LSY_LG01_G02283.t1	183	-29.26	RN001_001888
CM069438.1_43851	LSY_LG01_G02610.t1	167	-28.44	RN001_002162
CM069438.1_43851	LSY_LG01_G03166.t1	183	-29.26	RN001_002641
CM069438.1_43851	LSY_LG01_G03697.t1	154	-25.62	RN001_003089
CM069438.1_43851	LSY_LG01_G03800.t1	160	-26.25	RN001_003175
CM069438.1_43851	LSY_LG01_G03961.t1	171	-25.08	RN001_003297
CM069438.1_43851	LSY_LG02_G01617.t1	154	-29.6	RN001_005468
CM069438.1_43851	LSY_LG02_G02412.t1	158	-25.27	RN001_006084
CM069438.1_43851	LSY_LG02_G02928.t1	151	-25.51	RN001_006515
CM069438.1_43851	LSY_LG02_G03037.t1	183	-29.26	RN001_006596
CM069438.1_43851	LSY_LG02_G03112.t1	161	-26.16	RN001_006648
CM069438.1_43851	LSY_LG02_G03323.t1	154	-25.07	RN001_006800
CM069438.1_43851	LSY_LG03_G00397.t1	153	-27.21	RN001_007345
CM069438.1_43851	LSY_LG03_G01064.t1	151	-29.78	RN001_007918
CM069438.1_43851	LSY_LG03_G01243.t1	151	-29.15	RN001_008068
CM069438.1_43851	LSY_LG03_G01335.t1	171	-26.03	RN001_008155
CM069438.1_43851	LSY_LG03_G02087.t1	162	-25	RN001_008783
CM069438.1_43851	LSY_LG04_G00292.t1	174	-26.13	RN001_009217
CM069438.1_43851	LSY_LG04_G01787.t1	168	-25.01	RN001_010525
CM069438.1_43851	LSY_LG04_G01968.t1	161	-27.94	RN001_010699
CM069438.1_43851	LSY_LG05_G00810.t1	150	-25.71	RN001_012077
CM069438.1_43851	LSY_LG05_G01087.t1	163	-25.3	RN001_012312
CM069438.1_43851	LSY_LG05_G01131.t1	165	-25.3	RN001_012351
CM069438.1_43851	LSY_LG05_G01180.t1	155	-26.61	RN001_012390
CM069438.1_43851	LSY_LG05_G01288.t1	157	-26.73	RN001_012473
CM069438.1_43851	LSY_LG05_G01495.t1	162	-26.37	RN001_012643
CM069438.1_43851	LSY_LG05_G01506.t1	172	-27.18	RN001_012653
CM069438.1_43851	LSY_LG05_G01681.t1	158	-31.88	RN001_012812
CM069438.1_43851	LSY_LG07_G00561.t1	153	-26.83	RN001_014852
CM069438.1_43851	LSY_LG07_G00587.t1	165	-31.45	RN001_014877
CM069438.1_43851	LSY_LG07_G01171.t1	159	-27.02	RN001_015351
CM069438.1_43851	LSY_LG07_G01357.t1	153	-25.03	RN001_015518
CM069438.1_43851	LSY_LG08_G00065.t1	158	-30.46	RN001_015640
CM069438.1_43851	LSY_LG08_G00187.t1	150	-25.15	RN001_015744
CM069438.1_43851	LSY_LG08_G00335.t1	155	-25.51	RN001_015882
CM069438.1_43851	LSY_LG08_G00643.t1	158	-26.07	RN001_016126
CM069438.1_43851	LSY_LG08_G00723.t1	183	-29.26	RN001_016192
